# Supplementary material for: Prediction of Genes That Function in Methanogenesis and CO2 Pathways in Extremophiles
Source: Microorganisms. 2021 Oct 24;9(11):2211. doi: 10.3390/microorganisms9112211 (PMC8621995; doi:10.3390/microorganisms9112211)
Supplement: Supplementary file 1 [file microorganisms-09-02211-s001.zip]

Archive with 10 entries (10 files):
- Supplementary Figure S1.pdf
- Supplementary Figure S2.pdf
- Supplementary Figure S3.pdf
- Supplementary Figure S4.pdf
- Supplementary Figure S5.pdf
- Supplementary Figure S6.pdf
- Supplementary table S1.pdf
- Supplementary Table S2. List of subsystems in Carbohydrate metabolism.pdf
- Supplementary Table S3.pdf
- Supplementary Table S4.pdf
